# Supplementary material for: The pharyngeal taste organ of a blood-feeding insect functions in food recognition
Source: BMC Biol. 2024 Mar 13;22:63. doi: 10.1186/s12915-024-01861-w (PMC10938694; doi:10.1186/s12915-024-01861-w)
Supplement: Supplementary file 5 — Additional file 5: Table S1. Raw count matrix generated by STAR after mapping trimmed and cleaned reads against the R. prolixus genome. Table S2. Transcripts per kilobase per Million read (TPM) values in the three replicates for all targeted genes. TPM values > 1 are in light blue. [file 12915_2024_1861_MOESM5_ESM.xlsx]

## Sheet: Table S1 - Raw_counts
ID	R1	R2	R3
RPRC017672	0	0	0
RPRC017671	6	0	6
RPRC017670	0	0	0
RPRC017669	2155	304	1035
RPRC017668	0	0	0
RPRC017667	0	0	0
RPRC017666	0	0	0
RPRC017665	0	0	0
RPRC017664	0	0	0
RPRC017663	0	0	1
RPRC017656	0	0	0
RPRC017655	0	0	0
RPRC017654	0	0	0
RPRC017653	2	0	0
RPRC017652	0	0	0
RPRC017651	1	2	2
RPRC017650	0	0	0
RPRC017649	0	0	0
RPRC017648	2	0	2
RPRC017647	2	0	0
RPRC017646	0	0	0
RPRC017645	129	8	51
RPRC017644	0	0	0
RPRC017643	1	0	0
RPRC017641	0	0	0
RPRC017640	0	0	0
RPRC017639	0	0	0
RPRC017638	0	0	0
RPRC017637	0	1	0
RPRC017635	0	0	0
RPRC017634	0	1	0
RPRC017632	0	0	0
RPRC017631	0	0	0
RPRC017629	5	0	0
RPRC017628	0	0	0
RPRC017627	0	0	0
RPRC017625	15	9	6
RPRC017624	0	0	0
RPRC017623	0	0	0
RPRC017621	2	2	4
RPRC017620	0	0	0
RPRC017619	0	0	0
RPRC017618	0	0	0
RPRC017617	0	0	0
RPRC017616	1	0	0
RPRC017615	0	0	0
RPRC017614	0	0	0
RPRC017611	0	0	0
RPRC017610	1	0	0
RPRC017609	0	0	2
RPRC017608	1	0	0
RPRC017605	0	0	0
RPRC017604	3	1	2
RPRC017603	0	0	0
RPRC017602	0	2	0
RPRC017601	0	1	2
RPRC017600	0	0	0
RPRC017598	0	0	0
RPRC017597	0	0	0
RPRC017596	0	0	0
RPRC017595	0	0	0
RPRC017593	0	0	0
RPRC017592	0	0	0
RPRC017591	0	0	1
RPRC017589	0	0	0
RPRC017587	0	1	2
RPRC017586	0	0	0
RPRC017584	2	0	0
RPRC017578	1	0	0
RPRC017577	0	0	0
RPRC017575	1	0	1
RPRC017574	0	0	0
RPRC017573	0	0	0
RPRC017569	3	0	0
RPRC017568	0	0	0
RPRC017567	0	0	0
RPRC017566	0	0	0
RPRC017565	0	0	0
RPRC017564	0	0	0
RPRC017563	0	0	0
RPRC017562	7	3	3
RPRC017560	1	0	0
RPRC017558	0	0	0
RPRC017557	3	1	0
RPRC017556	0	0	0
RPRC017555	0	0	0
RPRC017553	3	0	0
RPRC017552	0	0	0
RPRC017551	0	0	0
RPRC017550	0	0	0
RPRC017549	5	1	0
RPRC017548	1	0	0
RPRC017547	0	0	0
RPRC017546	0	0	0
RPRC017545	0	0	0
RPRC017544	0	0	0
RPRC017543	1	1	0
RPRC017542	0	0	0
RPRC017541	779	55	305
RPRC017540	0	0	0
RPRC017539	0	0	0
RPRC017538	3	0	2
RPRC017537	7	7	4
RPRC017534	0	0	0
RPRC017533	0	0	0
RPRC017532	0	0	0
RPRC017528	0	0	0
RPRC017527	1	0	0
RPRC017526	0	0	0
RPRC017525	0	1	0
RPRC017524	0	0	0
RPRC017523	0	0	0
RPRC017522	1	0	0
RPRC017521	2	1	0
RPRC017519	0	0	0
RPRC017518	0	0	0
RPRC017517	0	0	0
RPRC017516	0	0	0
RPRC017515	0	0	0
RPRC017514	0	0	0
RPRC017512	0	0	0
RPRC017509	0	0	0
RPRC017508	18	6	6
RPRC017507	570	463	633
RPRC017506	1	0	0
RPRC017505	149	40	49
RPRC017504	0	0	0
RPRC017503	1	0	0
RPRC017502	0	0	0
RPRC017501	0	0	0
RPRC017499	4	4	4
RPRC017498	0	0	0
RPRC017497	0	1	0
RPRC017496	0	0	2
RPRC017495	0	0	0
RPRC017494	0	0	0
RPRC017492	0	0	0
RPRC017491	4	2	0
RPRC017490	0	0	1
RPRC017489	0	0	0
RPRC017486	0	0	0
RPRC017485	37	35	22
RPRC017484	0	0	0
RPRC017483	6	8	9
RPRC017480	1	0	0
RPRC017479	2	0	2
RPRC017478	0	0	2
RPRC017477	7	0	1
RPRC017476	1	0	0
RPRC017475	1	0	0
RPRC017474	0	0	0
RPRC017473	0	0	0
RPRC017472	0	0	0
RPRC017471	2	0	0
RPRC017470	0	0	0
RPRC017469	0	0	0
RPRC017468	0	0	0
RPRC017467	1	0	0
RPRC017466	0	0	0
RPRC017465	0	0	0
RPRC017464	0	0	0
RPRC017463	0	0	0
RPRC017462	0	0	0
RPRC017461	5	7	0
RPRC017459	0	0	0
RPRC017456	0	0	0
RPRC017455	1	1	0
RPRC017452	32	29	52
RPRC017451	807	177	309
RPRC017449	0	0	1
RPRC017447	0	0	0
RPRC017446	27	13	16
RPRC017445	1	0	0
RPRC017444	1	0	0
RPRC017443	0	0	0
RPRC017442	1	0	0
RPRC017439	2091	1525	1639
RPRC017438	5681	3764	6146
RPRC017437	0	0	0
RPRC017436	0	0	0
RPRC017434	0	0	0
RPRC017433	1	0	0
RPRC017432	2	0	2
RPRC017430	0	0	0
RPRC017429	0	0	0
RPRC017427	1	0	0
RPRC017426	0	0	0
RPRC017423	16	47	5
RPRC017422	2	0	1
RPRC017421	19	29	33
RPRC017420	0	0	0
RPRC017419	0	0	0
RPRC017418	0	0	0
RPRC017417	0	0	0
RPRC017416	0	1	0
RPRC017415	1	0	0
RPRC017414	0	1	0
RPRC017413	0	0	0
RPRC017412	63780	16381	26779
RPRC017411	0	0	0
RPRC017410	243	67	80
RPRC017407	2	1	0
RPRC017405	0	0	0
RPRC017404	0	0	0
RPRC017403	0	2	0
RPRC017402	2	0	0
RPRC017401	1	0	3
RPRC017400	0	1	4
RPRC017399	15167	8744	14170
RPRC017398	966	779	755
RPRC017397	0	0	0
RPRC017395	0	0	1
RPRC017394	1	0	0
RPRC017393	0	0	0
RPRC017392	10	4	10
RPRC017391	0	0	0
RPRC017390	6	2	6
RPRC017389	0	0	0
RPRC017388	3	1	1
RPRC017387	0	0	0
RPRC017386	0	0	0
RPRC017385	2	3	0
RPRC017384	0	0	0
RPRC017382	0	0	0
RPRC017381	2	3	5
RPRC017379	2	0	0
RPRC017378	0	0	0
RPRC017377	0	0	0
RPRC017376	0	0	0
RPRC017375	0	0	0
RPRC017374	0	0	0
RPRC017373	0	0	0
RPRC017372	5078	3437	4111
RPRC017371	0	0	0
RPRC017370	0	0	0
RPRC017369	0	0	0
RPRC017368	0	0	0
RPRC017367	4	0	9
RPRC017366	9	16	11
RPRC017365	1541	1230	1316
RPRC017364	292	221	251
RPRC017363	18495	13594	16016
RPRC017362	138	130	154
RPRC017361	2100	1703	2297
RPRC017360	2	2	0
RPRC017359	223327	167423	192710
RPRC017358	1539	1248	1433
RPRC017357	13	11	10
RPRC017356	2	3	1
RPRC017355	2	2	1
RPRC017354	0	0	0
RPRC017353	3	3	5
RPRC017352	5	0	0
RPRC017351	3	1	3
RPRC017350	1995	1790	2086
RPRC017349	3857	2962	3122
RPRC017348	56	42	55
RPRC017347	27	18	14
RPRC017346	4	6	9
RPRC017345	54	49	47
RPRC017344	35	32	35
RPRC017343	167	153	151
RPRC017342	0	0	0
RPRC017341	0	0	0
RPRC017340	0	0	0
RPRC017339	0	0	1
RPRC017338	0	1	0
RPRC017337	2	0	0
RPRC017336	0	0	0
RPRC017335	0	0	0
RPRC017334	0	0	0
RPRC017333	2	0	0
RPRC017332	3	0	0
RPRC017331	0	0	0
RPRC017330	1	2	5
RPRC017329	0	0	0
RPRC017328	0	0	0
RPRC017327	0	1	0
RPRC017326	0	0	1
RPRC017325	1	0	0
RPRC017324	4	4	2
RPRC017323	0	0	0
RPRC017322	0	0	0
RPRC017321	0	0	0
RPRC017318	0	0	0
RPRC017317	0	1	0
RPRC017309	0	0	0
RPRC017307	2	0	3
RPRC017306	1	0	0
RPRC017304	0	0	0
RPRC017303	0	0	0
RPRC017301	0	0	0
RPRC017299	5	0	0
RPRC017298	1	0	0
RPRC017297	0	0	0
RPRC017293	1	1	1
RPRC017291	0	0	0
RPRC017289	0	0	0
RPRC017287	0	1	0
RPRC017284	0	0	1
RPRC017283	0	0	0
RPRC017280	4	1	0
RPRC017279	1	0	0
RPRC017278	0	0	0
RPRC017277	1	2	2
RPRC017276	1	4	3
RPRC017273	19	8	11
RPRC017265	0	0	0
RPRC017262	0	0	0
RPRC017260	0	0	0
RPRC017259	1	0	1
RPRC017254	1	0	0
RPRC017247	0	0	0
RPRC017243	0	0	0
RPRC017239	1	1	0
RPRC017238	0	0	1
RPRC017237	4	0	3
RPRC017236	0	0	0
RPRC017227	0	0	0
RPRC017226	0	0	0
RPRC017223	0	0	0
RPRC017217	0	0	0
RPRC017216	18	6	5
RPRC017214	0	0	1
RPRC017211	2	2	2
RPRC017209	0	0	0
RPRC017207	0	0	0
RPRC017201	1	4	5
RPRC017195	1	3	3
RPRC017194	1	3	1
RPRC017191	0	0	0
RPRC017190	1	0	0
RPRC017185	19	10	6
RPRC017183	0	0	0
RPRC017128	0	0	0
RPRC017126	0	0	0
RPRC017123	0	0	0
RPRC017118	0	0	0
RPRC017115	0	0	0
RPRC017111	7	2	4
RPRC017109	0	0	1
RPRC017107	0	0	0
RPRC017099	0	0	1
RPRC017093	0	0	0
RPRC017091	0	0	0
RPRC017084	0	0	0
RPRC017074	0	0	0
RPRC017065	2	3	1
RPRC017062	3	2	0
RPRC017056	0	0	0
RPRC017055	0	0	0
RPRC017048	4	0	0
RPRC017047	1	0	0
RPRC017029	24	37	34
RPRC017024	0	0	0
RPRC017020	0	0	0
RPRC017011	0	0	0
RPRC017010	0	0	0
RPRC017008	0	0	0
RPRC017006	0	0	0
RPRC017004	0	1	1
RPRC017001	0	0	0
RPRC017000	2	0	0
RPRC016993	1	0	0
RPRC016981	0	0	0
RPRC016976	1	1	0
RPRC016975	0	0	0
RPRC016971	0	0	1
RPRC016969	0	0	0
RPRC016968	0	0	1
RPRC016967	2	4	1
RPRC016966	0	0	0
RPRC016965	0	2	0
RPRC016953	0	0	0
RPRC016943	0	0	1
RPRC016941	0	0	0
RPRC016936	0	0	0
RPRC016930	1	1	0
RPRC016923	0	0	0
RPRC016922	0	0	0
RPRC016921	0	0	0
RPRC016920	3	0	0
RPRC016916	1	0	0
RPRC016913	0	0	0
RPRC016909	0	0	1
RPRC016906	0	0	0
RPRC016895	10	10	7
RPRC016881	22	15	26
RPRC016879	0	0	0
RPRC016874	0	0	0
RPRC016860	0	0	0
RPRC016859	0	0	0
RPRC016857	0	0	0
RPRC016854	1	0	0
RPRC016852	0	0	0
RPRC016850	1	0	0
RPRC016848	0	0	0
RPRC016847	0	0	0
RPRC016839	0	0	0
RPRC016833	0	0	0
RPRC016816	0	0	0
RPRC016793	1	0	0
RPRC016791	0	0	0
RPRC016788	0	0	1
RPRC016782	0	0	0
RPRC016779	3	0	1
RPRC016776	0	1	1
RPRC016774	0	1	1
RPRC016768	2	2	9
RPRC016760	0	0	0
RPRC016752	1	1	0
RPRC016742	0	0	0
RPRC016737	0	0	0
RPRC016734	0	0	0
RPRC016733	2	0	0
RPRC016725	0	0	0
RPRC016724	1	1	0
RPRC016722	0	0	3
RPRC016708	0	2	1
RPRC016694	0	1	0
RPRC016691	1	0	0
RPRC016684	0	0	0
RPRC016681	0	0	0
RPRC016676	0	0	0
RPRC016675	0	0	0
RPRC016673	0	0	0
RPRC016666	0	0	0
RPRC016664	0	0	0
RPRC016653	0	0	0
RPRC016646	0	0	0
RPRC016641	0	0	0
RPRC016633	1	0	0
RPRC016625	0	0	0
RPRC016622	4	2	4
RPRC016620	1	0	0
RPRC016613	0	0	0
RPRC016606	4	0	1
RPRC016598	0	0	0
RPRC016593	0	0	0
RPRC016591	0	0	2
RPRC016589	0	0	0
RPRC016577	0	0	0
RPRC016575	2	1	1
RPRC016566	3	1	8
RPRC016565	0	0	0
RPRC016564	1	0	0
RPRC016560	3	4	7
RPRC016535	0	0	0
RPRC016534	0	0	0
RPRC016525	0	0	0
RPRC016522	4	2	0
RPRC016519	0	0	0
RPRC016514	1	0	0
RPRC016506	0	0	0
RPRC016480	0	0	0
RPRC016475	0	0	0
RPRC016474	0	0	0
RPRC016473	1	0	0
RPRC016471	0	0	0
RPRC016469	0	0	0
RPRC016459	0	1	1
RPRC016451	0	1	0
RPRC016442	0	0	0
RPRC016427	1	0	0
RPRC016423	0	0	0
RPRC016417	0	0	0
RPRC016416	0	0	0
RPRC016412	0	0	1
RPRC016400	0	0	0
RPRC016392	1	0	0
RPRC016390	1	0	0
RPRC016387	0	0	0
RPRC016373	5	0	0
RPRC016371	1	0	2
RPRC016368	2	0	1
RPRC016366	0	0	0
RPRC016362	3	2	0
RPRC016357	0	0	0
RPRC016353	0	0	0
RPRC016351	0	0	0
RPRC016347	0	0	0
RPRC016346	0	0	0
RPRC016341	17	0	7
RPRC016340	1	0	0
RPRC016333	0	0	0
RPRC016332	1	0	0
RPRC016331	0	0	0
RPRC016319	0	0	0
RPRC016318	0	0	1
RPRC016309	0	0	0
RPRC016303	0	0	0
RPRC016300	0	1	0
RPRC016292	0	0	0
RPRC016289	7	1	6
RPRC016285	0	0	0
RPRC016284	0	0	1
RPRC016279	0	0	0
RPRC016276	1	0	0
RPRC016267	0	0	0
RPRC016261	2	0	0
RPRC016253	2	1	0
RPRC016246	0	0	1
RPRC016241	0	0	0
RPRC016240	0	0	0
RPRC016232	0	0	0
RPRC016230	2	1	0
RPRC016224	0	0	0
RPRC016222	0	0	0
RPRC016221	0	0	0
RPRC016219	0	0	0
RPRC016215	0	0	0
RPRC016199	0	0	0
RPRC016177	0	0	0
RPRC016167	1	0	2
RPRC016165	0	0	0
RPRC016152	1	0	1
RPRC016149	0	0	0
RPRC016148	0	0	0
RPRC016144	0	0	0
RPRC016140	3	0	2
RPRC016133	0	0	0
RPRC016130	2	0	0
RPRC016126	0	0	0
RPRC016123	7	1	3
RPRC016116	0	0	0
RPRC016112	0	1	0
RPRC016111	1	0	0
RPRC016099	0	0	0
RPRC016096	0	0	0
RPRC016093	0	0	0
RPRC016092	0	0	0
RPRC016091	0	0	0
RPRC016080	150	7	45
RPRC016078	0	0	0
RPRC016076	0	0	0
RPRC016069	0	0	0
RPRC016068	2	0	0
RPRC016066	0	0	0
RPRC016060	0	0	0
RPRC016058	0	0	0
RPRC016052	0	0	0
RPRC016037	0	2	0
RPRC016022	0	0	0
RPRC016011	0	1	0
RPRC016010	0	0	0
RPRC016006	0	0	0
RPRC016001	0	0	1
RPRC015997	0	0	0
RPRC015993	2	0	0
RPRC015985	10	10	7
RPRC015979	0	0	0
RPRC015977	0	0	0
RPRC015968	2	0	1
RPRC015964	0	0	0
RPRC015963	0	0	0
RPRC015959	1	0	0
RPRC015958	0	0	0
RPRC015953	5	5	14
RPRC015949	0	0	0
RPRC015943	3	4	6
RPRC015939	0	0	0
RPRC015937	0	0	0
RPRC015931	0	0	0
RPRC015920	6	5	4
RPRC015913	0	0	0
RPRC015910	1	0	1
RPRC015902	0	1	0
RPRC015899	0	0	0
RPRC015898	0	0	0
RPRC015893	0	0	0
RPRC015892	0	0	0
RPRC015891	2	0	1
RPRC015887	0	0	0
RPRC015886	3	3	2
RPRC015880	2	0	1
RPRC015878	0	0	0
RPRC015877	0	0	0
RPRC015872	0	0	0
RPRC015869	0	0	0
RPRC015856	0	0	0
RPRC015837	0	0	0
RPRC015836	2	3	0
RPRC015831	3	0	0
RPRC015829	2	1	0
RPRC015828	0	0	0
RPRC015819	0	0	0
RPRC015813	0	1	0
RPRC015808	7	4	1
RPRC015807	0	0	0
RPRC015794	0	0	0
RPRC015791	0	0	0
RPRC015790	2	0	0
RPRC015785	0	0	0
RPRC015779	0	0	0
RPRC015771	1	0	1
RPRC015770	3	0	0
RPRC015756	0	0	0
RPRC015755	0	0	0
RPRC015751	12	2	5
RPRC015742	1	0	0
RPRC015740	0	0	0
RPRC015739	3	0	0
RPRC015738	0	0	0
RPRC015718	0	0	0
RPRC015709	0	0	0
RPRC015707	0	0	0
RPRC015703	0	0	0
RPRC015701	0	0	0
RPRC015699	0	0	0
RPRC015692	0	0	0
RPRC015686	0	0	0
RPRC015684	0	0	1
RPRC015645	1	0	0
RPRC015641	0	1	0
RPRC015632	1	0	0
RPRC015631	0	0	0
RPRC015630	0	0	0
RPRC015627	1	0	0
RPRC015618	0	1	0
RPRC015616	0	0	0
RPRC015603	0	0	0
RPRC015594	0	1	3
RPRC015589	0	0	0
RPRC015587	0	0	0
RPRC015579	0	0	0
RPRC015574	0	0	0
RPRC015565	1	0	0
RPRC015559	0	0	0
RPRC015550	0	0	0
RPRC015545	0	0	0
RPRC015544	1	0	0
RPRC015538	0	0	0
RPRC015536	3	5	3
RPRC015532	2	0	0
RPRC015530	0	0	0
RPRC015527	0	0	0
RPRC015523	1	0	0
RPRC015517	0	0	0
RPRC015514	0	0	0
RPRC015510	0	0	0
RPRC015509	15	12	24
RPRC015507	0	0	0
RPRC015496	0	0	0
RPRC015495	0	2	0
RPRC015494	0	2	0
RPRC015492	0	0	0
RPRC015487	0	0	0
RPRC015478	0	1	0
RPRC015471	538	423	483
RPRC015470	196	148	172
RPRC015469	225	168	163
RPRC015468	24	17	39
RPRC015467	280	225	333
RPRC015466	299	236	388
RPRC015465	3	0	0
RPRC015464	0	0	0
RPRC015463	1	5	0
RPRC015462	467	392	533
RPRC015461	541	477	494
RPRC015460	9	8	13
RPRC015459	669	477	616
RPRC015458	0	0	0
RPRC015457	0	0	3
RPRC015456	33	15	38
RPRC015455	1657	1609	1478
RPRC015454	339	214	305
RPRC015453	659	607	772
RPRC015452	161	130	155
RPRC015451	8	6	9
RPRC015450	76	50	73
RPRC015449	1020	799	901
RPRC015448	2490	2168	2581
RPRC015447	845	705	827
RPRC015446	271	276	253
RPRC015445	621	483	539
RPRC015444	232	167	209
RPRC015443	1	1	2
RPRC015442	1530	1457	1460
RPRC015441	19	2	7
RPRC015440	2884	98	111
RPRC015439	3	1	0
RPRC015438	1246	918	1267
RPRC015437	2854	2521	3093
RPRC015436	2129	1950	2442
RPRC015435	752	637	632
RPRC015434	94	78	150
RPRC015432	38	18	20
RPRC015431	187	137	196
RPRC015430	356	254	306
RPRC015429	446	405	987
RPRC015428	56	32	32
RPRC015427	2237	1790	4464
RPRC015426	64	48	72
RPRC015425	19	28	43
RPRC015424	1318	1213	1369
RPRC015423	2670	2436	3418
RPRC015422	479	349	534
RPRC015421	29	38	45
RPRC015420	44	43	37
RPRC015419	1150	752	1058
RPRC015418	6	10	5
RPRC015417	1090	896	1068
RPRC015416	144	117	151
RPRC015415	2414	1707	2000
RPRC015414	776	617	738
RPRC015413	113	102	113
RPRC015412	585	450	619
RPRC015411	1159	1006	1102
RPRC015410	385	327	379
RPRC015409	434	352	441
RPRC015408	0	1	1
RPRC015405	2704	1993	2328
RPRC015404	1071	873	1106
RPRC015403	1596	1350	1556
RPRC015402	4593	3586	4115
RPRC015401	955	710	937
RPRC015400	712	599	784
RPRC015399	2681	2263	2492
RPRC015398	10547	8229	9537
RPRC015397	255	247	271
RPRC015396	2146	1713	2210
RPRC015395	2996	2273	3033
RPRC015394	396	281	377
RPRC015393	2251	1855	2070
RPRC015392	1908	1536	1892
RPRC015391	1964	1539	1926
RPRC015390	3000	2392	2864
RPRC015389	4204	3491	3654
RPRC015388	9067	8245	8880
RPRC015387	11	3	14
RPRC015386	1821	1410	1639
RPRC015385	4734	3828	3983
RPRC015384	368	299	419
RPRC015383	1	0	1
RPRC015382	3214	2611	2954
RPRC015381	567	462	540
RPRC015380	0	4	1
RPRC015379	879	720	835
RPRC015378	79	53	87
RPRC015377	756	608	772
RPRC015376	892	636	877
RPRC015375	0	0	0
RPRC015374	74	66	64
RPRC015373	1746	1187	1420
RPRC015372	97	65	70
RPRC015371	270	216	238
RPRC015370	1006	855	885
RPRC015369	1056	885	965
RPRC015368	39	43	42
RPRC015367	31	25	23
RPRC015366	49388	43260	50772
RPRC015365	865	650	804
RPRC015364	2	3	1
RPRC015363	3	4	1
RPRC015362	0	0	0
RPRC015361	2	1	3
RPRC015360	0	1	0
RPRC015359	1	0	0
RPRC015358	0	0	0
RPRC015357	0	0	0
RPRC015356	5	2	7
RPRC015355	6	1	2
RPRC015354	3	3	2
RPRC015353	5	1	2
RPRC015352	1628	1277	1646
RPRC015351	3	1	0
RPRC015350	3143	2472	2770
RPRC015349	668	516	756
RPRC015348	39	35	45
RPRC015347	75	51	40
RPRC015346	31	11	15
RPRC015345	1787	1325	1629
RPRC015344	4489	3064	4003
RPRC015343	1847	1450	1874
RPRC015342	0	2	2
RPRC015341	0	0	0
RPRC015340	16	20	19
RPRC015339	564	427	597
RPRC015338	332	288	310
RPRC015336	6	4	1
RPRC015335	287	211	242
RPRC015334	503	397	425
RPRC015333	0	0	0
RPRC015332	2252	1797	2098
RPRC015331	0	1	0
RPRC015330	19	15	12
RPRC015329	73	55	58
RPRC015328	8	6	6
RPRC015327	1	0	0
RPRC015326	26	32	23
RPRC015325	0	0	1
RPRC015324	0	0	0
RPRC015323	8	10	8
RPRC015322	42	25	25
RPRC015321	1822	1542	1590
RPRC015320	45	27	33
RPRC015319	0	0	0
RPRC015318	5	1	0
RPRC015317	85014	75484	83694
RPRC015316	906	730	1003
RPRC015315	231	182	235
RPRC015314	824	714	825
RPRC015313	1213	1041	1057
RPRC015312	53	43	59
RPRC015311	252	255	278
RPRC015310	400	331	527
RPRC015309	2578	2076	2377
RPRC015308	1282	1122	1296
RPRC015307	3597	2735	3077
RPRC015306	0	0	0
RPRC015305	2	0	0
RPRC015304	0	0	0
RPRC015303	0	0	0
RPRC015302	0	0	0
RPRC015301	6	0	0
RPRC015300	255	239	286
RPRC015299	0	0	0
RPRC015298	0	0	0
RPRC015297	0	0	0
RPRC015296	878	708	846
RPRC015295	38	27	46
RPRC015294	14903	12429	15170
RPRC015293	22	7	7
RPRC015292	5587	4749	5350
RPRC015291	2928	2365	2787
RPRC015290	11	6	9
RPRC015289	0	2	2
RPRC015288	0	0	1
RPRC015287	693	493	645
RPRC015286	489	267	458
RPRC015285	3	2	2
RPRC015284	1090	965	897
RPRC015283	2	0	5
RPRC015282	790	645	759
RPRC015281	461	364	442
RPRC015280	2142	1780	2132
RPRC015279	16	44	19
RPRC015278	2	1	1
RPRC015277	468	386	484
RPRC015276	5	5	6
RPRC015275	2	2	0
RPRC015274	2020	1203	1231
RPRC015273	2379	1827	1957
RPRC015272	2	0	0
RPRC015271	16	6	13
RPRC015270	1948	1448	1681
RPRC015269	2994	2400	3039
RPRC015268	61	36	68
RPRC015267	832	658	721
RPRC015266	150	76	72
RPRC015265	1958	1563	1869
RPRC015264	3142	2714	3245
RPRC015263	5432	4431	5630
RPRC015262	7	3	3
RPRC015261	1228	938	1154
RPRC015260	35	37	48
RPRC015259	178	139	177
RPRC015258	2852	2250	2613
RPRC015257	26196	20258	27227
RPRC015256	0	0	0
RPRC015255	497	433	567
RPRC015254	152	151	159
RPRC015252	1144	868	1096
RPRC015251	1459	1203	1192
RPRC015250	193	139	138
RPRC015249	0	3	1
RPRC015248	237	222	235
RPRC015247	6	8	7
RPRC015246	5	2	2
RPRC015245	851	726	829
RPRC015244	170	150	171
RPRC015243	1	4	1
RPRC015242	1	7	3
RPRC015241	329	271	416
RPRC015240	79	78	59
RPRC015239	278	195	280
RPRC015238	0	0	0
RPRC015237	22	3	3
RPRC015236	69	63	51
RPRC015235	16	3	4
RPRC015234	67	77	69
RPRC015233	2335	1744	2036
RPRC015232	4136	3528	4902
RPRC015231	656	505	586
RPRC015230	904	703	945
RPRC015229	335	221	296
RPRC015228	834	669	739
RPRC015227	269	250	291
RPRC015226	16	20	12
RPRC015225	1152	1044	1028
RPRC015224	608	564	647
RPRC015223	1331	999	1151
RPRC015222	2	0	3
RPRC015221	2	0	0
RPRC015220	1461	1056	1324
RPRC015219	83	90	113
RPRC015218	99	97	118
RPRC015217	316	253	240
RPRC015216	4	4	3
RPRC015215	502	385	411
RPRC015214	198	142	162
RPRC015213	1198	957	1306
RPRC015212	585	466	603
RPRC015211	366	326	365
RPRC015210	463	352	471
RPRC015209	3	5	0
RPRC015208	505	330	382
RPRC015207	2	2	8
RPRC015206	59	31	66
RPRC015205	175	195	209
RPRC015204	0	0	0
RPRC015203	38	32	31
RPRC015202	865	724	831
RPRC015201	35	28	36
RPRC015200	1508	1201	1366
RPRC015199	16	2	8
RPRC015198	2851	2377	2559
RPRC015197	113	80	98
RPRC015196	58	47	53
RPRC015195	1629	1287	1623
RPRC015194	2364	1811	2391
RPRC015193	1109	891	1112
RPRC015192	29	31	20
RPRC015191	24	18	25
RPRC015190	2108	1383	1644
RPRC015188	37	24	40
RPRC015187	2704	2209	2321
RPRC015186	876	463	613
RPRC015185	91	104	99
RPRC015184	118	102	96
RPRC015183	254	243	277
RPRC015182	340	276	395
RPRC015181	429	345	461
RPRC015180	979	743	982
RPRC015179	2062	1663	2116
RPRC015178	1219	948	1159
RPRC015177	485	422	493
RPRC015176	23911	22776	24353
RPRC015175	3748	3016	3468
RPRC015174	530	456	587
RPRC015173	2854	2340	2952
RPRC015172	272	226	333
RPRC015171	74	52	91
RPRC015170	87	66	53
RPRC015169	17	9	12
RPRC015168	79	80	96
RPRC015167	36	39	61
RPRC015166	221	179	208
RPRC015165	0	0	1
RPRC015164	1	0	0
RPRC015163	121	102	115
RPRC015162	21	12	6
RPRC015161	0	0	0
RPRC015160	3	2	1
RPRC015159	12515	9988	12201
RPRC015158	44	52	44
RPRC015157	1760	1390	1775
RPRC015156	872	722	885
RPRC015155	3	2	0
RPRC015154	2	2	2
RPRC015153	5	1	4
RPRC015152	0	0	0
RPRC015151	0	0	0
RPRC015150	64	61	62
RPRC015149	670	497	660
RPRC015148	1137	883	964
RPRC015147	1109	896	1173
RPRC015146	6	6	3
RPRC015145	118	114	92
RPRC015144	5	3	13
RPRC015143	1	0	0
RPRC015142	0	0	0
RPRC015141	1	0	0
RPRC015140	0	0	0
RPRC015139	514	433	510
RPRC015138	0	0	0
RPRC015137	353	285	370
RPRC015136	0	0	0
RPRC015135	38	34	19
RPRC015134	371	346	426
RPRC015133	118	96	72
RPRC015132	4090	3386	3829
RPRC015131	1317	951	1217
RPRC015130	1350	1139	1431
RPRC015129	55	44	76
RPRC015128	2	2	0
RPRC015127	15134	11928	14513
RPRC015126	3	0	0
RPRC015125	190	168	194
RPRC015124	2270	1561	2165
RPRC015123	9	10	7
RPRC015122	16	10	23
RPRC015121	2	0	0
RPRC015120	0	0	0
RPRC015119	1011	836	1026
RPRC015118	680	528	727
RPRC015117	5716	4245	4783
RPRC015116	785	636	933
RPRC015115	0	0	0
RPRC015114	81	43	36
RPRC015113	0	0	0
RPRC015112	13	9	11
RPRC015111	77	77	81
RPRC015110	1994	1672	1987
RPRC015109	17160	13450	16134
RPRC015108	1884	1439	1784
RPRC015106	843	678	690
RPRC015105	369	293	470
RPRC015104	1	1	0
RPRC015103	19567	16898	18382
RPRC015102	8	11	11
RPRC015101	37	37	21
RPRC015100	829	712	843
RPRC015099	1882	1659	1791
RPRC015098	5146	4018	4463
RPRC015097	351	271	360
RPRC015096	6	3	6
RPRC015095	635	512	671
RPRC015094	113	67	96
RPRC015093	277	222	300
RPRC015092	2263	1791	2162
RPRC015091	107	119	127
RPRC015090	92	70	77
RPRC015089	34	17	55
RPRC015088	375	319	400
RPRC015087	1278	1135	1278
RPRC015086	64	49	71
RPRC015085	7135	5832	7180
RPRC015084	10	3	7
RPRC015083	0	0	2
RPRC015082	1	1	1
RPRC015081	11124	8890	11978
RPRC015080	7961	6524	7416
RPRC015079	2	1	0
RPRC015078	771	609	750
RPRC015077	9884	8367	9333
RPRC015076	3	1	0
RPRC015074	685	550	581
RPRC015073	1082	996	1213
RPRC015072	17	14	17
RPRC015071	811	639	752
RPRC015070	14	10	4
RPRC015069	2934	2448	2761
RPRC015068	4	3	0
RPRC015067	214	163	187
RPRC015066	0	0	0
RPRC015065	0	0	0
RPRC015064	1	0	0
RPRC015063	1275	1074	1166
RPRC015062	1	0	1
RPRC015061	0	0	0
RPRC015060	0	0	0
RPRC015059	21277	16460	19427
RPRC015058	1	0	0
RPRC015057	729	599	808
RPRC015056	1399	1121	1240
RPRC015055	515	405	447
RPRC015054	1	0	0
RPRC015053	4	0	1
RPRC015052	0	0	0
RPRC015051	69	50	53
RPRC015050	100	22	32
RPRC015049	5	0	0
RPRC015048	0	0	0
RPRC015047	69	29	24
RPRC015046	64	53	79
RPRC015045	626	88	135
RPRC015044	49	45	32
RPRC015043	239	97	89
RPRC015042	360	135	138
RPRC015041	277993	215775	269092
RPRC015040	2584	2118	2610
RPRC015039	1284	726	850
RPRC015038	250	220	242
RPRC015037	51	32	47
RPRC015036	1	0	3
RPRC015035	0	0	1
RPRC015034	0	0	0
RPRC015033	0	0	0
RPRC015032	41	26	26
RPRC015031	0	0	2
RPRC015030	143	83	128
RPRC015029	2677	2368	2739
RPRC015028	328	292	346
RPRC015027	1333	1032	1252
RPRC015026	5009	4111	3471
RPRC015025	44	30	49
RPRC015024	5695	4055	4954
RPRC015023	790	659	770
RPRC015022	63	54	63
RPRC015021	227	174	250
RPRC015020	1065	754	920
RPRC015019	514	442	475
RPRC015018	1442	1197	1418
RPRC015017	617	498	550
RPRC015016	23	11	23
RPRC015015	2786	2224	2806
RPRC015014	651	516	663
RPRC015013	14	2	3
RPRC015012	2	1	0
RPRC015011	0	0	0
RPRC015010	15646	12936	13193
RPRC015009	105	91	108
RPRC015008	3588	3024	3393
RPRC015007	2	0	0
RPRC015006	3	2	1
RPRC015005	2495	1992	2426
RPRC015004	4394	3363	3903
RPRC015003	398	265	371
RPRC015002	1144	984	1126
RPRC015001	7235	6149	7247
RPRC015000	13	2	6
RPRC014999	0	0	0
RPRC014998	0	0	0
RPRC014997	0	0	0
RPRC014996	8	2	9
RPRC014995	20	10	5
RPRC014994	0	1	0
RPRC014993	0	0	0
RPRC014992	0	0	0
RPRC014991	0	0	0
RPRC014990	0	0	0
RPRC014989	18600	12133	14011
RPRC014988	35	25	27
RPRC014987	3	9	14
RPRC014986	72	42	34
RPRC014985	629	509	740
RPRC014984	346	268	381
RPRC014983	3	5	3
RPRC014982	6	1	0
RPRC014981	470	368	447
RPRC014980	509	463	509
RPRC014979	0	0	0
RPRC014978	302	238	331
RPRC014977	549	473	522
RPRC014976	9189	7539	9248
RPRC014975	1151	883	1098
RPRC014974	89	71	71
RPRC014973	6	6	3
RPRC014972	4	0	0
RPRC014971	28	14	38
RPRC014970	2	0	1
RPRC014969	0	0	0
RPRC014968	0	0	0
RPRC014967	0	0	0
RPRC014966	0	0	0
RPRC014965	7987	6365	7705
RPRC014964	0	3	3
RPRC014963	1	0	0
RPRC014962	33	16	25
RPRC014961	41	24	45
RPRC014960	537	372	451
RPRC014959	849	665	802
RPRC014958	52	35	47
RPRC014957	596	562	587
RPRC014956	505	404	414
RPRC014955	7	6	4
RPRC014954	848	462	1224
RPRC014953	8	10	7
RPRC014952	8223	7179	8403
RPRC014951	23939	18957	24765
RPRC014950	3583	2787	3407
RPRC014949	1371	1082	1624
RPRC014948	2363	1798	2202
RPRC014947	226	214	176
RPRC014946	0	0	0
RPRC014945	173	165	162
RPRC014944	500	434	533
RPRC014943	28	22	38
RPRC014942	58	50	70
RPRC014941	485	385	387
RPRC014940	706	554	650
RPRC014939	944	1093	963
RPRC014938	18	21	16
RPRC014937	2	2	3
RPRC014936	1	1	1
RPRC014935	3	4	3
RPRC014934	17	4	3
RPRC014933	73	76	85
RPRC014932	0	1	0
RPRC014931	0	0	0
RPRC014930	8	1	3
RPRC014929	812	662	708
RPRC014928	623	516	649
RPRC014927	0	1	0
RPRC014926	288	265	343
RPRC014925	19	21	18
RPRC014924	1096	882	1015
RPRC014923	502	349	472
RPRC014922	295	197	243
RPRC014921	772	446	414
RPRC014920	241	156	225
RPRC014919	156	132	151
RPRC014918	3951	2929	3354
RPRC014917	1599	1200	1257
RPRC014916	94	63	74
RPRC014915	45	12	29
RPRC014914	0	0	0
RPRC014913	0	1	0
RPRC014912	335	271	323
RPRC014911	329	275	196
RPRC014910	407	291	410
RPRC014909	1	2	0
RPRC014908	11	2	11
RPRC014907	882	735	912
RPRC014906	96	81	96
RPRC014905	4360	3468	3924
RPRC014904	1	1	2
RPRC014903	0	0	0
RPRC014902	13	3	1
RPRC014901	9260	7641	8837
RPRC014900	107	91	135
RPRC014899	442	377	455
RPRC014898	2566	2126	2455
RPRC014897	4548	3593	4087
RPRC014896	1850	1498	1826
RPRC014895	640	566	711
RPRC014894	634	561	621
RPRC014893	538	387	534
RPRC014892	511	469	554
RPRC014891	118	116	126
RPRC014890	19	3	11
RPRC014889	230	236	222
RPRC014888	152	113	136
RPRC014887	471	400	526
RPRC014886	5	4	5
RPRC014885	1	5	0
RPRC014884	248	218	245
RPRC014883	4970	4213	4247
RPRC014882	1297	1005	1224
RPRC014881	8359	5803	6675
RPRC014880	337	261	380
RPRC014879	2917	2392	2546
RPRC014878	154	153	168
RPRC014877	7	2	4
RPRC014876	842	721	863
RPRC014875	4	6	9
RPRC014874	210	204	222
RPRC014873	274	289	320
RPRC014872	216	159	213
RPRC014871	3302	2804	3293
RPRC014870	0	0	0
RPRC014869	0	0	0
RPRC014868	0	0	0
RPRC014866	981	575	742
RPRC014865	15	12	21
RPRC014864	2248	1799	1972
RPRC014863	2	4	1
RPRC014862	2074	1610	1557
RPRC014861	0	2	0
RPRC014860	8137	6589	7458
RPRC014859	437	358	451
RPRC014858	1594	1244	1504
RPRC014857	613	550	615
RPRC014856	15	1	5
RPRC014855	1608	1364	1602
RPRC014853	525	481	456
RPRC014851	0	0	0
RPRC014850	431	307	437
RPRC014849	32	19	30
RPRC014848	3	4	4
RPRC014847	590	531	599
RPRC014846	444	374	384
RPRC014845	7111	5586	7066
RPRC014844	0	0	1
RPRC014843	254	180	285
RPRC014842	2174	1711	2011
RPRC014841	72	64	78
RPRC014840	0	0	0
RPRC014839	52	35	46
RPRC014838	1	0	0
RPRC014837	3	3	0
RPRC014836	1	0	0
RPRC014835	11	5	3
RPRC014834	273	220	226
RPRC014833	5303	4462	5696
RPRC014832	600	535	573
RPRC014831	11	9	8
RPRC014830	513	433	547
RPRC014829	0	0	0
RPRC014828	505	490	531
RPRC014827	0	4	2
RPRC014826	123	128	166
RPRC014825	0	0	0
RPRC014824	152	63	123
RPRC014823	339	262	342
RPRC014822	14	17	7
RPRC014821	473	346	463
RPRC014820	1209	1016	1166
RPRC014819	0	0	1
RPRC014818	205	204	198
RPRC014817	1713	1257	1365
RPRC014816	1090	1015	1115
RPRC014815	192	142	179
RPRC014814	1962	1619	1724
RPRC014813	439	285	391
RPRC014812	5512	4152	4713
RPRC014811	2557	2063	2354
RPRC014810	37	35	15
RPRC014809	3439	2740	3466
RPRC014808	0	0	0
RPRC014807	2909	2624	3251
RPRC014806	1523	1354	1528
RPRC014805	81	71	58
RPRC014804	55	55	82
RPRC014803	674	600	660
RPRC014802	5945	4716	5476
RPRC014801	119	93	105
RPRC014800	5	4	5
RPRC014799	654	515	682
RPRC014798	2451	2094	2390
RPRC014797	935	740	881
RPRC014796	122	147	172
RPRC014795	105	108	108
RPRC014794	463	429	462
RPRC014793	964	810	961
RPRC014792	5061	4061	4418
RPRC014791	194	145	181
RPRC014790	2740	2638	2741
RPRC014789	601	468	585
RPRC014788	1128	864	1023
RPRC014787	1024	885	1110
RPRC014786	13061	10524	13439
RPRC014785	1833	1483	1454
RPRC014784	1161	893	905
RPRC014782	2	0	0
RPRC014781	3	0	1
RPRC014780	0	0	0
RPRC014779	0	0	0
RPRC014778	0	0	0
RPRC014777	343	280	362
RPRC014776	5	8	14
RPRC014775	7	3	6
RPRC014774	1	0	1
RPRC014773	6	4	8
RPRC014772	69	48	70
RPRC014771	314794	219821	252584
RPRC014770	3064	2573	3130
RPRC014768	0	0	0
RPRC014767	0	0	0
RPRC014766	7	3	1
RPRC014765	36	33	21
RPRC014764	4	1	4
RPRC014763	19	12	12
RPRC014762	24	20	21
RPRC014761	31	14	12
RPRC014760	4	1	0
RPRC014759	20	3	8
RPRC014758	527	328	227
RPRC014757	0	0	0
RPRC014756	912	660	981
RPRC014755	7	3	4
RPRC014754	3	0	2
RPRC014753	291	226	278
RPRC014752	615	470	528
RPRC014751	13	8	7
RPRC014750	0	0	0
RPRC014749	0	0	0
RPRC014748	0	0	0
RPRC014747	4	6	9
RPRC014746	2	2	6
RPRC014745	1303	950	1340
RPRC014744	75	66	84
RPRC014743	1596	1112	1437
RPRC014742	3642	2779	3209
RPRC014741	2253	1787	2049
RPRC014740	102	71	100
RPRC014739	7166	5562	6004
RPRC014738	749	613	725
RPRC014737	369	334	331
RPRC014736	679	521	697
RPRC014735	277	234	255
RPRC014734	3372	2796	3231
RPRC014733	1	0	0
RPRC014732	191	141	265
RPRC014731	0	0	0
RPRC014730	162	93	122
RPRC014729	33	44	40
RPRC014728	983	918	990
RPRC014727	0	0	0
RPRC014726	0	0	1
RPRC014725	1689	1238	1680
RPRC014724	319	209	229
RPRC014723	617	529	578
RPRC014722	5	3	5
RPRC014721	116	121	106
RPRC014720	389	335	388
RPRC014719	390	331	261
RPRC014718	4176	3343	4002
RPRC014717	297	219	367
RPRC014716	35	30	31
RPRC014715	767	715	811
RPRC014714	35	12	28
RPRC014713	9	4	4
RPRC014712	0	0	1
RPRC014711	151	123	161
RPRC014710	63	51	65
RPRC014709	1121	862	1166
RPRC014708	2	1	6
RPRC014707	1237	1036	1156
RPRC014706	1803	1384	1639
RPRC014705	52	59	86
RPRC014704	525	410	436
RPRC014703	11	9	11
RPRC014702	0	6	2
RPRC014700	0	1	2
RPRC014699	459	370	484
RPRC014698	24	8	21
RPRC014697	0	0	0
RPRC014696	24	16	16
RPRC014695	0	0	0
RPRC014694	970	691	1022
RPRC014693	0	0	0
RPRC014692	484	391	494
RPRC014691	839	653	908
RPRC014690	516	347	451
RPRC014689	21	15	30
RPRC014688	947	757	819
RPRC014687	602	443	586
RPRC014686	2126	1647	1932
RPRC014685	0	1	0
RPRC014684	13	6	8
RPRC014683	11	2	2
RPRC014682	1304	1090	1312
RPRC014681	328	275	278
RPRC014680	233	173	221
RPRC014679	1587	1097	1501
RPRC014678	51	32	50
RPRC014677	761	578	1212
RPRC014676	345	239	342
RPRC014675	102	94	139
RPRC014674	510	344	503
RPRC014673	1068	810	1067
RPRC014672	162	123	189
RPRC014671	2	1	2
RPRC014670	1422	1272	1558
RPRC014669	236	211	242
RPRC014668	2	0	1
RPRC014667	1091	881	993
RPRC014666	57	33	48
RPRC014665	369	207	300
RPRC014664	57	40	51
RPRC014663	8	8	7
RPRC014662	1427	1154	1294
RPRC014661	1124	857	1071
RPRC014660	2	0	0
RPRC014659	1608	1472	1605
RPRC014658	1100	890	1073
RPRC014657	410	382	493
RPRC014656	483	375	459
RPRC014655	0	1	0
RPRC014654	3737	2736	3646
RPRC014653	1348	997	1179
RPRC014652	1321	1110	1230
RPRC014651	25	13	24
RPRC014650	776	630	729
RPRC014649	6859	5169	6209
RPRC014648	3295	2562	3007
RPRC014647	0	4	1
RPRC014646	1021	834	971
RPRC014645	0	0	0
RPRC014644	482	367	428
RPRC014643	210	196	225
RPRC014642	1980	1529	1733
RPRC014641	10	4	7
RPRC014640	0	0	0
RPRC014639	429	333	402
RPRC014638	70	44	60
RPRC014636	2	1	0
RPRC014635	752	642	715
RPRC014634	3	2	5
RPRC014633	613	492	577
RPRC014631	1041	848	989
RPRC014630	1959	1664	1684
RPRC014629	1097	853	1049
RPRC014627	5	9	10
RPRC014626	7199	6344	7230
RPRC014625	144	90	150
RPRC014624	73	58	87
RPRC014623	176	125	162
RPRC014622	9	10	9
RPRC014621	392	316	393
RPRC014620	9629	7762	9153
RPRC014619	0	0	0
RPRC014618	33	18	22
RPRC014617	40	45	37
RPRC014616	1374	1110	1373
RPRC014615	1419	1039	1335
RPRC014614	0	0	0
RPRC014613	452	394	547
RPRC014612	8	4	6
RPRC014611	104	55	102
RPRC014609	1	0	1
RPRC014607	1	0	1
RPRC014606	18	6	16
RPRC014605	2	1	0
RPRC014604	24	21	28
RPRC014602	149	94	154
RPRC014601	1	0	2
RPRC014600	2	0	0
RPRC014599	3	2	3
RPRC014598	178	120	187
RPRC014597	398	317	368
RPRC014596	9	3	2
RPRC014595	0	0	0
RPRC014594	1	2	0
RPRC014593	321	260	368
RPRC014592	334	238	285
RPRC014591	1096	775	1099
RPRC014590	0	0	0
RPRC014589	0	0	0
RPRC014588	1521	1116	1378
RPRC014587	5425	4618	5386
RPRC014586	2252	1895	2021
RPRC014585	3726	3103	3550
RPRC014584	2	0	0
RPRC014583	100	91	82
RPRC014582	0	0	0
RPRC014581	263	193	270
RPRC014580	1854	1528	1789
RPRC014579	121	67	55
RPRC014577	2	0	4
RPRC014576	76	47	62
RPRC014575	53	38	34
RPRC014574	0	0	0
RPRC014573	8	3	3
RPRC014572	0	0	0
RPRC014571	47	25	38
RPRC014570	0	0	0
RPRC014569	1718	1338	1431
RPRC014568	440	421	415
RPRC014567	0	0	0
RPRC014566	0	0	0
RPRC014565	0	0	0
RPRC014564	15	20	22
RPRC014563	1572	1279	1649
RPRC014562	36	23	26
RPRC014561	0	0	0
RPRC014560	1	2	0
RPRC014559	0	0	0
RPRC014558	0	1	0
RPRC014557	1	2	3
RPRC014556	3	1	1
RPRC014555	0	0	0
RPRC014554	13432	10754	12433
RPRC014553	185	159	192
RPRC014552	2	1	0
RPRC014551	242	161	208
RPRC014550	137	109	127
RPRC014549	2961	2589	2982
RPRC014548	0	0	0
RPRC014547	325	274	252
RPRC014546	0	0	0
RPRC014545	1	1	0
RPRC014544	0	0	0
RPRC014543	0	0	0
RPRC014542	0	0	0
RPRC014541	4	0	0
RPRC014540	0	0	0
RPRC014539	23	19	26
RPRC014538	2238	1750	1951
RPRC014537	0	0	0
RPRC014536	85	64	92
RPRC014535	3844	3161	3764
RPRC014534	229	239	235
RPRC014533	0	0	0
RPRC014532	352	328	293
RPRC014531	241	211	229
RPRC014530	161	133	172
RPRC014529	126	95	120
RPRC014528	386	315	446
RPRC014527	152	145	146
RPRC014526	226	170	203
RPRC014525	1377	1070	1266
RPRC014524	444	379	492
RPRC014523	557	413	425
RPRC014522	0	0	0
RPRC014521	399	362	421
RPRC014520	138	110	110
RPRC014519	0	2	1
RPRC014518	0	0	0
RPRC014517	326	269	345
RPRC014516	12	18	21
RPRC014515	881	754	860
RPRC014514	1279	1072	1217
RPRC014513	4	5	11
RPRC014512	65	39	59
RPRC014511	1	0	1
RPRC014510	1904	1598	1900
RPRC014509	620	539	583
RPRC014508	493	451	492
RPRC014507	929	741	901
RPRC014506	408	317	315
RPRC014505	8	7	15
RPRC014504	2	5	6
RPRC014503	0	0	0
RPRC014502	4592	3733	4599
RPRC014501	497	356	446
RPRC014500	6798	5594	6563
RPRC014499	3	2	5
RPRC014498	115	76	105
RPRC014497	2	0	0
RPRC014496	9	3	4
RPRC014495	730	598	719
RPRC014494	1033	795	1219
RPRC014493	738	688	635
RPRC014492	254	194	260
RPRC014491	8	7	17
RPRC014490	275	200	433
RPRC014489	208	193	217
RPRC014488	2004	1651	1812
RPRC014487	378	330	365
RPRC014486	21	8	27
RPRC014485	82	63	69
RPRC014484	2489	2040	2562
RPRC014483	6	14	7
RPRC014482	1	1	3
RPRC014481	89	60	88
RPRC014480	605	544	630
RPRC014479	638	521	606
RPRC014478	314	338	387
RPRC014477	817	691	787
RPRC014476	1744	1454	1619
RPRC014475	13813	12143	13266
RPRC014474	0	0	0
RPRC014473	6676	5517	6889
RPRC014472	385	314	413
RPRC014471	2248	1809	2338
RPRC014470	13	18	11
RPRC014469	126	104	152
RPRC014468	1796	1468	1691
RPRC014467	5	2	2
RPRC014466	1241	1037	1158
RPRC014465	3590	4720	3788
RPRC014464	25	30	25
RPRC014463	834	631	766
RPRC014462	210	175	207
RPRC014461	687	613	617
RPRC014459	33	11	24
RPRC014458	696	650	693
RPRC014457	0	1	1
RPRC014456	28	24	35
RPRC014455	0	0	1
RPRC014454	404	311	376
RPRC014453	237	204	237
RPRC014451	0	0	0
RPRC014450	3518	2850	3049
RPRC014449	0	0	4
RPRC014448	179	144	207
RPRC014447	438	332	428
RPRC014446	273	245	345
RPRC014445	1312	1049	1086
RPRC014444	1	0	1
RPRC014443	28	26	23
RPRC014442	205	152	189
RPRC014441	351	281	314
RPRC014440	2	1	0
RPRC014439	313	272	308
RPRC014438	0	0	0
RPRC014436	15399	12564	14276
RPRC014435	133	112	118
RPRC014434	5511	4325	4942
RPRC014433	2294	1726	2210
RPRC014432	2937	2025	2680
RPRC014431	0	0	0
RPRC014430	4655	3791	4580
RPRC014429	2	3	1
RPRC014428	2725	2255	2633
RPRC014427	6	8	14
RPRC014426	0	0	0
RPRC014425	85	5	0
RPRC014424	1085	819	998
RPRC014423	314	253	276
RPRC014422	6926	5449	6988
RPRC014421	2088	1689	2083
RPRC014420	230	143	221
RPRC014419	11274	9758	11328
RPRC014418	0	0	0
RPRC014417	456	408	467
RPRC014416	6725	6079	6551
RPRC014415	3122	2426	2910
RPRC014414	11243	10068	10824
RPRC014413	1004	811	986
RPRC014412	812	723	941
RPRC014411	94	74	107
RPRC014410	13802	10062	11249
RPRC014409	4	1	3
RPRC014408	35	50	42
RPRC014407	80	71	56
RPRC014406	0	1	1
RPRC014405	430	419	461
RPRC014404	66	54	56
RPRC014403	12	8	21
RPRC014402	11	14	15
RPRC014401	475	329	473
RPRC014400	829	733	955
RPRC014399	581	493	583
RPRC014398	3	1	2
RPRC014397	0	1	0
RPRC014396	0	0	1
RPRC014395	0	0	0
RPRC014394	6	0	3
RPRC014393	0	0	0
RPRC014392	25	25	22
RPRC014391	3182	2325	2676
RPRC014390	164	141	183
RPRC014389	898	687	767
RPRC014388	1053	730	1049
RPRC014387	177	137	115
RPRC014386	306	276	319
RPRC014385	0	0	0
RPRC014384	293	286	354
RPRC014383	1477	1265	1639
RPRC014382	35	12	23
RPRC014381	13	4	8
RPRC014380	0	0	0
RPRC014379	0	1	1
RPRC014378	2613	2175	2541
RPRC014377	0	0	0
RPRC014375	806	664	697
RPRC014374	193	189	172
RPRC014373	453	387	423
RPRC014372	0	0	0
RPRC014371	2712	2286	2416
RPRC014370	0	0	0
RPRC014369	2079	1707	1832
RPRC014368	2231	1818	2191
RPRC014367	1265	1036	1316
RPRC014366	109	101	139
RPRC014365	1312	1149	1272
RPRC014364	715	579	687
RPRC014363	7415	6461	6932
RPRC014362	2205	1895	2100
RPRC014361	0	0	0
RPRC014360	17	2	3
RPRC014359	12	12	13
RPRC014358	2650	2305	2429
RPRC014357	2295	1998	2274
RPRC014356	4224	3516	4110
RPRC014355	99	91	99
RPRC014354	275	232	319
RPRC014353	3589	2997	3802
RPRC014352	611	451	540
RPRC014351	6	3	4
RPRC014350	7	11	11
RPRC014349	1624	1219	1521
RPRC014348	651	527	661
RPRC014347	47	25	43
RPRC014346	60	45	33
RPRC014345	0	1	1
RPRC014344	0	0	0
RPRC014343	4603	3641	5410
RPRC014342	82	68	86
RPRC014341	3	2	0
RPRC014340	1	1	0
RPRC014339	0	1	0
RPRC014338	274	238	281
RPRC014337	1111	860	1254
RPRC014336	267	227	282
RPRC014335	23	14	30
RPRC014334	0	0	0
RPRC014333	2908	2048	2633
RPRC014332	130	100	130
RPRC014331	71	44	71
RPRC014330	14	10	3
RPRC014329	10121	7988	8120
RPRC014328	294	241	327
RPRC014327	6009	4376	5586
RPRC014326	4612	3414	3805
RPRC014325	0	0	0
RPRC014324	3	2	2
RPRC014323	0	0	0
RPRC014322	1549	1332	1526
RPRC014321	125	92	95
RPRC014320	2	1	0
RPRC014319	34	20	37
RPRC014318	2445	1998	2363
RPRC014317	0	0	3
RPRC014316	133	111	149
RPRC014315	484	424	508
RPRC014314	960	784	848
RPRC014313	332	349	430
RPRC014312	26	14	12
RPRC014311	3939	3268	3944
RPRC014310	18246	15477	18442
RPRC014309	1834	1540	1940
RPRC014308	7721	6468	8913
RPRC014307	291	222	311
RPRC014306	542	383	497
RPRC014305	1	0	0
RPRC014304	647	553	780
RPRC014303	0	0	0
RPRC014301	4	1	1
RPRC014300	1444	1370	1712
RPRC014299	41	25	50
RPRC014298	668	548	575
RPRC014297	2	0	1
RPRC014296	0	2	0
RPRC014295	0	0	0
RPRC014294	1	0	0
RPRC014293	201	135	196
RPRC014292	12	7	6
RPRC014291	273	174	189
RPRC014290	518	397	351
RPRC014289	8	7	6
RPRC014288	303	219	326
RPRC014287	0	0	0
RPRC014286	5	9	7
RPRC014285	239	166	217
RPRC014284	2	0	1
RPRC014283	25	22	15
RPRC014282	97	57	58
RPRC014281	820	609	673
RPRC014280	6	4	4
RPRC014279	669	534	608
RPRC014278	2962	2300	2986
RPRC014277	783	580	788
RPRC014276	503	397	430
RPRC014275	335	313	341
RPRC014274	1419	1167	1429
RPRC014273	414	337	378
RPRC014272	5	3	3
RPRC014271	837	727	837
RPRC014270	2123	1797	2068
RPRC014269	908	675	809
RPRC014268	0	0	0
RPRC014267	89	78	84
RPRC014266	4354	3604	4237
RPRC014265	3	1	4
RPRC014264	157	99	132
RPRC014263	190	166	200
RPRC014262	431	199	258
RPRC014261	283	174	293
RPRC014260	880	686	862
RPRC014259	2648	1985	2553
RPRC014258	0	0	0
RPRC014257	447	443	524
RPRC014256	15	17	24
RPRC014255	695	545	622
RPRC014254	241	196	272
RPRC014253	319	220	301
RPRC014252	449	349	392
RPRC014251	1248	1018	1548
RPRC014250	65	42	41
RPRC014249	21	12	15
RPRC014248	0	1	0
RPRC014247	17	13	15
RPRC014246	376	306	389
RPRC014245	687	472	584
RPRC014244	40	21	29
RPRC014243	2336	1929	2293
RPRC014242	0	0	0
RPRC014241	78	64	88
RPRC014240	42873	32924	37469
RPRC014239	367	219	298
RPRC014238	1416	1166	1436
RPRC014237	1177	977	1128
RPRC014236	518	388	439
RPRC014235	1917	1744	1715
RPRC014234	73	50	68
RPRC014233	110	83	100
RPRC014232	27	17	25
RPRC014231	8	5	17
RPRC014230	796	564	698
RPRC014229	1	1	4
RPRC014228	0	0	0
RPRC014227	0	0	0
RPRC014226	1482	1214	1435
RPRC014225	631	500	652
RPRC014224	1	0	0
RPRC014223	6694	5230	5766
RPRC014222	0	0	0
RPRC014221	0	0	0
RPRC014220	0	0	0
RPRC014219	25	11	22
RPRC014218	5232	4609	4371
RPRC014217	8	12	10
RPRC014216	8	1	3
RPRC014215	20	4	2
RPRC014214	368	311	366
RPRC014213	768	656	738
RPRC014212	0	0	0
RPRC014211	3	0	1
RPRC014209	31	13	22
RPRC014208	0	0	1
RPRC014207	0	0	2
RPRC014206	92	57	64
RPRC014205	92	67	91
RPRC014204	35	2	7
RPRC014203	1	2	0
RPRC014202	3406	2779	3157
RPRC014201	1	5	6
RPRC014200	160	143	147
RPRC014199	3385	2803	2846
RPRC014198	0	0	0
RPRC014197	3	0	1
RPRC014196	2204	1938	1889
RPRC014195	7855	6525	6175
RPRC014194	367	263	323
RPRC014193	335	218	354
RPRC014192	145	94	135
RPRC014191	161	147	160
RPRC014190	1219	939	1175
RPRC014189	16	2	6
RPRC014188	118	103	116
RPRC014187	1182	866	1178
RPRC014186	1702	1408	1650
RPRC014185	2537	2131	2488
RPRC014184	7446	5909	6667
RPRC014183	47	28	24
RPRC014182	29	28	26
RPRC014181	344121	316542	327786
RPRC014180	1130	839	1104
RPRC014179	34	21	25
RPRC014178	679	504	641
RPRC014177	188	128	196
RPRC014176	14	8	4
RPRC014175	3992	3500	3449
RPRC014174	428	239	390
RPRC014173	4038	3308	3744
RPRC014172	715	583	722
RPRC014171	1793	1546	1881
RPRC014170	0	0	0
RPRC014168	25	18	22
RPRC014167	535	408	512
RPRC014166	233	190	272
RPRC014165	66	60	53
RPRC014164	121	106	155
RPRC014163	1	1	2
RPRC014162	1355	1069	1295
RPRC014161	345	254	337
RPRC014160	358	236	315
RPRC014159	274	88	105
RPRC014158	207	169	239
RPRC014157	1	0	0
RPRC014156	0	0	1
RPRC014155	15	9	18
RPRC014154	637	599	653
RPRC014153	1	0	2
RPRC014152	497	390	516
RPRC014151	1	1	0
RPRC014150	1984	1534	2120
RPRC014149	1238	984	1028
RPRC014148	448	378	432
RPRC014147	532	443	540
RPRC014146	2942	2387	2928
RPRC014145	500	397	455
RPRC014144	1190	975	1214
RPRC014143	1903	1539	1809
RPRC014142	7	1	3
RPRC014141	8	6	9
RPRC014140	107	96	101
RPRC014139	1284	1067	1267
RPRC014138	67	54	78
RPRC014137	290	207	292
RPRC014136	651	557	793
RPRC014135	1550	1285	1509
RPRC014134	1021	65	5
RPRC014133	115	71	55
RPRC014132	3812	2903	3693
RPRC014131	65	44	57
RPRC014130	0	0	0
RPRC014129	5817	4765	5518
RPRC014128	1540	1316	1541
RPRC014127	16	7	21
RPRC014126	230	202	229
RPRC014125	2114	1832	2195
RPRC014124	6	7	10
RPRC014123	6513	5707	6299
RPRC014122	1015	887	1076
RPRC014121	6	3	0
RPRC014120	41	14	24
RPRC014119	186	156	177
RPRC014118	1	0	0
RPRC014117	120	131	97
RPRC014116	824	678	805
RPRC014115	624	496	529
RPRC014113	0	0	0
RPRC014111	167	126	168
RPRC014110	0	0	0
RPRC014109	0	0	0
RPRC014108	597	465	561
RPRC014107	131	99	152
RPRC014106	0	0	0
RPRC014105	0	0	0
RPRC014104	79	60	66
RPRC014103	0	0	0
RPRC014102	145	108	144
RPRC014101	876	655	1014
RPRC014100	161	136	187
RPRC014099	2	0	1
RPRC014098	0	0	1
RPRC014097	142	110	165
RPRC014096	0	1	1
RPRC014095	0	0	0
RPRC014094	15394	12020	12644
RPRC014093	73	42	33
RPRC014092	1321	1124	1437
RPRC014091	3	2	2
[truncated: 13,738 more rows]

## Sheet: Table S2 - TPMs
FAMILY	VECTORBASE ID / Latorre-Estivalis et al. 2020	ANNOTATION	R1 TPM	R2 TPM	R3 TPM
Gustatory receptors	RPRC001549	Gr1	2.862	3.329	4.822
Gustatory receptors	RPRC000106	Gr10	0.467	0.532	0.502
Gustatory receptors	RPRC001194	Gr11	0.13	0.04	0.139
Gustatory receptors	RPRC002134	Gr12	0	0	0
Gustatory receptors	RPRC002133	Gr13	0	0	0
Gustatory receptors	RPRC008717	Gr14	0.16	0.262	0.249
Gustatory receptors	RPRC001115	Gr15	0.124	0.038	0.033
Gustatory receptors	RPRC000730	Gr16	0.094	0.038	0.101
Gustatory receptors	RPRC001279	Gr17	0.538	0.853	0.442
Gustatory receptors	RPRC000336	Gr18	0.123	0	0.033
Gustatory receptors	RPRC000763	Gr19	0.031	0.077	0.067
Gustatory receptors	jose.estivalisGR2	Gr2	0.146	0.179	0.094
Gustatory receptors	RPRC000451	Gr20	0	0.041	0.036
Gustatory receptors	RPRC000130	Gr21	0.094	0.574	0.235
Gustatory receptors	RPRC000073	Gr22	0.53	0.268	0.637
Gustatory receptors	RPRC017351	Gr23	0.094	0.038	0.101
Gustatory receptors	RPRC001956	Gr24	0.065	0.119	0.105
Gustatory receptors	RPRC000216	Gr25	0.828	1.052	1.177
Gustatory receptors	RPRC000368	Gr26	41.77	46.223	48.586
Gustatory receptors	RPRC000290	Gr27	46.55	47.838	56.203
Gustatory receptors	RPRC000068	Gr28	16.917	16.066	19.804
Gustatory receptors	RPRC002023	Gr3	0.447	0.843	0.554
Gustatory receptors	RPRC000056	Gr4	0.03	0.037	0.194
Gustatory receptors	RPRC001197	Gr5	0.065	0.04	0.07
Gustatory receptors	RPRC000553	Gr6	0.562	0.122	0.356
Gustatory receptors	RPRC001196	Gr7	2.322	1.684	2.742
Gustatory receptors	RPRC001195	Gr8	1.381	0.887	1.273
Gustatory receptors	RPRC000388	Gr9	1.559	0.895	1.284
Ionotropic receptors	RPRC005659	Ir101	0.372	0.288	0.295
Ionotropic receptors	RPRC000847	Ir102	0.892	0.761	1.084
Ionotropic receptors	RPRC000379	Ir103	0.867	1.275	1.263
Ionotropic receptors	RPRC002996	Ir104	0.02	0.024	0.064
Ionotropic receptors	RPRC000538	Ir105	1.098	1.186	0.96
Ionotropic receptors	RPRC000846	Ir106	0.615	0.503	0.441
Ionotropic receptors	RPRC017366	Ir107	0.293	0.638	0.385
Ionotropic receptors	RPRC001826	Ir21A	0.044	0	0
Ionotropic receptors	RPRC000589	IR25a	0.897	0.901	1.138
Ionotropic receptors	RPRC000383	Ir40A	0.47	0.466	0.603
Ionotropic receptors	RPRC000191	Ir41A	0.14	0.128	0.206
Ionotropic receptors	RPRC000489	Ir41B	3.252	3.428	3.78
Ionotropic receptors	RPRC013097	Ir41C	3.72	3.476	2.876
Ionotropic receptors	RPRC000328	Ir68A	0.034	0	0.018
Ionotropic receptors	RPRC002112	Ir75A	13.585	12.228	12.907
Ionotropic receptors	RPRC017348	Ir75b	0.995	0.915	1.051
Ionotropic receptors	RPRC017347	Ir75c	0.481	0.393	0.268
Ionotropic receptors	RPRC000105	Ir75d	0.112	0.046	0.02
Ionotropic receptors	RPRC000047	Ir75e	0.055	0	0.02
Ionotropic receptors	RPRC002124	Ir75f	0	0.023	0
Ionotropic receptors	RPRC017356	Ir75g	0.037	0.068	0.02
Ionotropic receptors	RPRC017355	Ir75h	0.037	0.045	0.02
Ionotropic receptors	RPRC017354	Ir75i	0	0	0
Ionotropic receptors	RPRC017353	Ir75j	0.055	0.067	0.099
Ionotropic receptors	RPRC000314	Ir75k	0.317	0.206	0.08
Ionotropic receptors	RPRC017352	Ir75l	0.092	0	0
Ionotropic receptors	RPRC000247	Ir75m	0.307	0.212	0.185
Ionotropic receptors	RPRC000007	Ir75n	0.569	0.535	0.306
Ionotropic receptors	RPRC017345	Ir75o	0.975	1.085	0.912
Ionotropic receptors	RPRC017346	Ir75p	0.075	0.138	0.182
Ionotropic receptors	RPRC000469	Ir76b	0.204	0.333	0.365
Ionotropic receptors	RPRC002763	IR8a	0.174	0.18	0.144
Ionotropic receptors	RPRC008486	Ir93A	9.988	8.792	10.898
Transient receptor potential channels	RPRC002111	Iav	4.754	4.303	5.063
Transient receptor potential channels	jose.estivalisNanchung	NAN	1.162	1.022	1.117
Transient receptor potential channels	RPRC000544	NOMPC	0.163	0.224	0.364
Transient receptor potential channels	RPRC000454	PAIN	62.358	63.799	71.059
Transient receptor potential channels	RPRC014320	PKD2	0.062	0.038	0
Transient receptor potential channels	RPRC000350	TRP-GAMMA	5.378	5.631	5.331
Transient receptor potential channels	jose.estivalisTRPa1	TRPA1 (2isoforms)	2.168	2.038	2.29
Transient receptor potential channels	RPRC001596	TRPA5A	2.921	2.081	2.274
Transient receptor potential channels	RPRC001597	TRPA5B	7.188	7.228	6.84
Transient receptor potential channels	jose.estivalisTRPA5c	TRPA5c	0.02	0.012	0.022
Transient receptor potential channels	RPRC000224	TRPL	0.367	0.289	0.425
Transient receptor potential channels	RPRC007108	TRPM	0.598	0.553	0.659
Transient receptor potential channels	RPRC009679	TRPML	7.805	7.243	8.347
Transient receptor potential channels	RPRC000127	WTRW	35.17	34.488	33.394
Takeouts	RPRC002313	TO6	230.3	246.744	288.719
Takeouts	RPRC005773	TO11	33.983	35.238	44.71
Takeouts	RPRC005774	TO14	436.311	450.996	437.23
Takeouts	RPRC005775	TO15	153.41	186.281	182.778
Takeouts	RPRC008276	TO7	179.97	236.962	301.394
Takeouts	RPRC008432	TO4	261.299	339.612	262.653
Takeouts	RPRC008440	TO3	1.565	0.96	0.841
Takeouts	RPRC008451	TO5	14.63	18.98	14.415
Takeouts	RPRC009613	TO8	0.578	0.354	0.621
Takeouts	RPRC010085	TO9	6.457	5.708	6.673
Takeouts	RPRC010096	TO2	24315.9	25499.1	27866.2
Takeouts	RPRC010098	TO1	11412.3	11097.5	12073.7
Takeouts	RPRC010201	TO12	1.872	2.477	3.655
Takeouts	RPRC010202	TO13	16.673	14.683	21.012
Takeouts	RPRC011983-RPRC0119834	TO10	0.121	0.347	0.174
Opsins	RPRC002621	UV opsin receptor	1.302	1.306	1.527
Opsins	RPRC010623	LWS	0.091	0.261	0
Opsins	RPRC015283	Rh7	0.065	0	0.176
Opsins	RPRC017360	COpsin2 / Pteropsin	0.067	0.082	0
Odorant binding proteins	RPRC000115	OBP22	130.476	159.386	146.297
Odorant binding proteins	RPRC000118	OBP5	1.394	0.603	1.058
Odorant binding proteins	RPRC000174	OBP23	1035.82	1013.06	1217.76
Odorant binding proteins	RPRC000177	OBP13	7.781	9.353	7.703
Odorant binding proteins	RPRC000182	OBP26	15.568	21.555	16.429
Odorant binding proteins	RPRC000194	OBP9	0.179	0	0.193
Odorant binding proteins	RPRC000257	OBP25	0.437	0.402	0.823
Odorant binding proteins	RPRC000274	OBP4	16.041	17.486	16.404
Odorant binding proteins	RPRC000311	OBP7	16	18.555	20.942
Odorant binding proteins	RPRC000378	OBP2	1.114	1.913	1.438
Odorant binding proteins	RPRC000492	OBP12	0.38	0.28	1.88
Odorant binding proteins	RPRC000527	OBP3	70.784	86.806	71.04
Odorant binding proteins	RPRC000560	OBP10	37.633	33.583	29.09
Odorant binding proteins	RPRC000564	OBP8	37.593	35.696	43.813
Odorant binding proteins	RPRC000593	OBP19	0.838	0.514	1.712
Odorant binding proteins	RPRC001924	OBP18	11.716	8.737	5.192
Odorant binding proteins	RPRC001925	OBP21	111.066	130.754	130.016
Odorant binding proteins	RPRC004407	OBP14	968.945	987.953	1388.44
Odorant binding proteins	RPRC004408	OBP11	325.107	175.662	167.307
Odorant binding proteins	RPRC004413	OBP6	4.268	3.112	4.217
Odorant binding proteins	RPRC007008	OBP20	2503.55	2928.04	3171.06
Odorant binding proteins	RPRC008413	OBP15	2.159	2.927	1.466
Odorant binding proteins	RPRC009905	OBP24	6.731	9.502	6.479
Odorant binding proteins	RPRC009914	OBP27	5.701	9.229	5.517
Odorant binding proteins	RPRC010284	OBP1	402.948	414.873	425.828
Odorant binding proteins	RPRC011610	OBP16	21.61	22.408	23.927
Chemosensory proteins	RPRC013223	CSP1	564.442	552.209	581.215
Chemosensory proteins	RPRC007979	CSP10	1.704	2.309	2.025
Chemosensory proteins	RPRC011935	CSP11	22.26	11.75	8.907
Chemosensory proteins	RPRC011928	CSP12	374.84	446.057	453.87
Chemosensory proteins	RPRC011926	CSP13	25.073	30.164	33.526
Chemosensory proteins	RPRC006791	CSP14	0.755	0.185	0.162
Chemosensory proteins	RPRC000546	CSP15	1.275	0.626	0.96
Chemosensory proteins	RPRC000327	CSP16	166.885	182.116	204.785
Chemosensory proteins	RPRC007134	CSP17	629.4	695.031	649.365
Chemosensory proteins	RPRC000242	CSP18	0	0	0
Chemosensory proteins	RPRC000126	CSP19	16.935	17.077	19.017
Chemosensory proteins	RPRC013221	CSP2	1293.29	1138.57	1671.34
Chemosensory proteins	RPRC013280	CSP3	11017	11481.8	12266.7
Chemosensory proteins	RPRC013285	CSP4	65.463	76.211	54.282
Chemosensory proteins	RPRC013218	CSP5	1451.96	1564.24	1672.81
Chemosensory proteins	RPRC000332	CSP6	9.761	11.195	10.689
Chemosensory proteins	RPRC010107	CSP7	9.398	8.006	8.022
Chemosensory proteins	RPRC000631	CSP8	63.347	68.584	74.418
Chemosensory proteins	RPRC000470	CSP9	5.948	9.598	5.497
Neuropeptide and neurhoromone receptors	CRF/DHR1-part1 – CRF/DHR1-part2	CRF/DH receptor 1	1.308	1.574	0.902
Neuropeptide and neurhoromone receptors	jose.estivalis_LNPf_receptor1	LNPf receptor1	0.117	0.215	0.094
Neuropeptide and neurhoromone receptors	jose.estivalis_Ms_receptor	Myosupressin receptor	0.343	0.23	0.302
Neuropeptide and neurhoromone receptors	jose.estivalisADK_receptor	Adipokinetic hormone receptor	1.019	1.404	0.946
Neuropeptide and neurhoromone receptors	jose.estivalisAllatropin_R	Allatotropin receptor	0.075	0.322	0.202
Neuropeptide and neurhoromone receptors	jose.estivalisETH-receptor – RPRC000848	ETH receptor1	0.57	0.552	0.646
Neuropeptide and neurhoromone receptors	jose.estivalisParathyoroid_hormone_R	Parathyoroid hormone receptor	30.609	31.367	27.126
Neuropeptide and neurhoromone receptors	jose.estivalisPyrokinin_receptor	Pyrokinin receptor	0.382	0.457	0.77
Neuropeptide and neurhoromone receptors	jose.estivalisRF_receptor	RF receptor	2.174	2.275	3.615
Neuropeptide and neurhoromone receptors	jose.estivalisRYamideR_part1 – jose.estivalisRYamideR_part2	Ryamide R	0.565	0.635	0.658
Neuropeptide and neurhoromone receptors	jose.estivalisSIF_receptor	SIF-amida receptor	0.132	0.217	0.19
Neuropeptide and neurhoromone receptors	RPRC008528	Piroykinin receptor 2	0.546	0.512	0.518
Neuropeptide and neurhoromone receptors	RPRC000494	Kinin receptor	0.526	0.339	0.774
Neuropeptide and neurhoromone receptors	RPRC000516	CAPA receptor (2variants)	0.093	0.076	0.067
Neuropeptide and neurhoromone receptors	RPRC000523	CZ receptor	1.716	2.104	1.678
Neuropeptide and neurhoromone receptors	RPRC000578	CRF/DH receptor 2a and 2b	4.902	6.102	5.004
Neuropeptide and neurhoromone receptors	RPRC000605	Myoinhibitory peptide receptor	2.208	2.207	1.935
Neuropeptide and neurhoromone receptors	RPRC000608	CCHAmide receptor 2	0.031	0.151	0.033
Neuropeptide and neurhoromone receptors	RPRC000651-RPRC003160	Tachykinin receptor 99D-like	0.176	0.251	0.063
Neuropeptide and neurhoromone receptors	RPRC000969+RPRC012063	Crustacean cardioactive peptide receptor 2	0.019	0	0
Neuropeptide and neurhoromone receptors	RPRC001248	Crustacean cardioactive peptide receptor 1	9.658	10.667	7.523
Neuropeptide and neurhoromone receptors	RPRC001428	CNMa receptor	3.826	1.897	0.788
Neuropeptide and neurhoromone receptors	RPRC001551	FMRFamide receptor	0.223	0.274	0.09
Neuropeptide and neurhoromone receptors	RPRC001663	Lutropin-choriogonadotropic hormone receptor-Bursicon receptor	0.6	0.552	0.466
Neuropeptide and neurhoromone receptors	RPRC001687	Natalisin receptor	0	0	0.07
Neuropeptide and neurhoromone receptors	RPRC002266, RPRC002268, RPRC002269	SNPf receptor	3.469	3.867	3.221
Neuropeptide and neurhoromone receptors	RPRC004708	FGL-AST receptor	0.028	0	0.061
Neuropeptide and neurhoromone receptors	RPRC004735	CT/DH R3	1.215	0.762	0.755
Neuropeptide and neurhoromone receptors	RPRC004753	CT/DH R2	0	0	0.158
Neuropeptide and neurhoromone receptors	RPRC004793	Ion Transport peptide 1 receptor	1.913	1.748	2.339
Neuropeptide and neurhoromone receptors	RPRC006045	Potential Neuroparsin receptor	5.002	4.751	3.72
Neuropeptide and neurhoromone receptors	RPRC006251	Insulin receptor	4.659	4.159	3.765
Neuropeptide and neurhoromone receptors	RPRC007243	GPA2/GPB5 receptor	47.7	50.691	50.169
Neuropeptide and neurhoromone receptors	RPRC007766	CCHAmide receptor 1	1.279	0.678	0.781
Neuropeptide and neurhoromone receptors	RPRC008022	Tachykinin receptor 86c-like	0.26	0.319	0.2
Neuropeptide and neurhoromone receptors	RPRC008528	Pryrokinin receptor 1	1.215	1.139	1.152
Neuropeptide and neurhoromone receptors	RPRC008884-RPRC000057-RPRC004783	ACP receptor	0.198	0.121	0.186
Neuropeptide and neurhoromone receptors	RPRC008894	Long neuropeptide F receptor 2	0	0	0
Neuropeptide and neurhoromone receptors	RPRC009680	PDF receptor	0.087	0.036	0.031
Neuropeptide and neurhoromone receptors	RPRC009814	CT/DH R1 isoform B	18.912	17.059	18.188
Neuropeptide and neurhoromone receptors	RPRC012816	Sulfakinin receptor 2	0	0.101	0
Neuropeptide and neurhoromone receptors	RPRC013306	Eclosyon hormone receptor	0.356	0.425	0.457
Neuropeptide and neurhoromone receptors	RPRC013388	NPLP receptor	17.705	14.675	15.527
Neuropeptide and neurhoromone receptors	RPRC013486	ASTC-receptor	0.492	0.335	0.529
Neuropeptide and neurhoromone receptors	RPRC015267	FaLPamide/Proctolin receptor	36.684	35.579	34.179
Neuropeptide and neurhoromone receptors	Sulfakinin_receptor1	Sulfakinin receptor 1	0.09	0.443	0.291
Neuropeptide and neurhoromone receptors	RPRC014721	Orphan receptor 3	1.384	1.771	1.36
Neuropeptide and neurhoromone receptors	RPRC004128	Orphan receptor 4	5.911	5.21	5.277
Neuropeptide and neurhoromone receptors	RPRC008364	Orphan receptor 5	0.292	0.239	0.105
Neuropeptide precursor genes	GPB5	GPB5	0.147	0	0
Neuropeptide precursor genes	jose.estivalisAL	Allatotropin	2.343	2.873	5.289
Neuropeptide precursor genes	jose.estivalisAST-A	ATS-A	1.922	0.624	0.669
Neuropeptide precursor genes	jose.estivalisAST-C	AST-CCC	0.796	0.279	1.344
Neuropeptide precursor genes	jose.estivalisBursiconbeta	Bursicon beta	0.213	0.261	0
Neuropeptide precursor genes	jose.estivalisCCHAmide	CCHAmide	0.109	0.134	0
Neuropeptide precursor genes	jose.estivalisCZ	Corazonin	0	0.137	0.12
Neuropeptide precursor genes	jose.estivalisITG-like	ITG-like	15.429	15.255	19.918
Neuropeptide precursor genes	jose.estivalisLNP-F	Long Neuropeptide F	0	0	0
Neuropeptide precursor genes	jose.estivalisMIP-1stexon – jose.estivalisMIP	MIP	7.3	6.487	7.735
Neuropeptide precursor genes	jose.estivalisPBAM-part1 – jose.estivalisPBAM-part2	PBAM	0.102	0.125	0.109
Neuropeptide precursor genes	jose.estivalisPDF	PDF	14.587	15.25	18.512
Neuropeptide precursor genes	jose.estivalisSIF-amida	Sifamida	0.459	0	0.658
Neuropeptide precursor genes	jose.estivalisSNP_f_part1 – jose.estivalisSNP_f_part2	SNPf	0.873	0.153	0.134
Neuropeptide precursor genes	jose.estivalisSulphakinin	Sulphakinin	1.975	1.968	1.46
Neuropeptide precursor genes	joseestivalis-Adipokinetic hormone/corazonin-related_peptide	Adipokinetic hormone/corazonin-related peptide	1.887	2.314	1.319
Neuropeptide precursor genes	RPRC000022	Insect kinin	0.826	1.249	1.45
Neuropeptide precursor genes	RPRC000203	Myosupressin	0.629	0.675	0.592
Neuropeptide precursor genes	RPRC000300	AST-CC	38.502	36.993	44.457
Neuropeptide precursor genes	RPRC000351	Prohormone 4 / IDLSRF-like peptide	6.724	7.996	8.325
Neuropeptide precursor genes	RPRC000390	Proctolin	1.892	1.392	1.872
Neuropeptide precursor genes	RPRC000416	AKH	0.071	0.087	0.076
Neuropeptide precursor genes	RPRC000461	RYamide	1.738	1.81	1.481
Neuropeptide precursor genes	RPRC000466	CCAP	0.425	0.608	0.381
Neuropeptide precursor genes	RPRC000519	Ion transport peptide	12.257	10.259	11.4
Neuropeptide precursor genes	RPRC000563	CAPA beta	0	0	0
Neuropeptide precursor genes	RPRC000596	Corticotropin-releasing-factor	2.119	2.144	2.734
Neuropeptide precursor genes	RPRC000639	CAPA alfa	0	0	0
Neuropeptide precursor genes	RPRC000797	Bursicon alfta	0.27	0.497	0.218
Neuropeptide precursor genes	RPRC000843	Tachykinins	20.14	5.279	0.457
Neuropeptide precursor genes	RPRC000977	Calcitonin-Diuretic Hormone 3variants	0.654	0.802	0.234
Neuropeptide precursor genes	RPRC002095	Neuroparsin	0.301	0.092	0.162
Neuropeptide precursor genes	RPRC003052	NVP-Like	3.634	3.749	3.163
Neuropeptide precursor genes	RPRC003083	Elevenin-1	0	0.257	0.113
Neuropeptide precursor genes	RPRC003084	Elevenin-2	1.377	0.282	0.864
Neuropeptide precursor genes	RPRC003680	Natalisin	0.175	0.572	0.626
Neuropeptide precursor genes	RPRC007020	ILP	3.434	3.214	2.624
Neuropeptide precursor genes	RPRC007092	GPA2	10.918	12.474	11.237
Neuropeptide precursor genes	RPRC010893	CNM-amide peptide	0.076	0.28	0
Neuropeptide precursor genes	RPRC011668	Neuropeptide like precursor 1	2.321	1.64	2.197
Neuropeptide precursor genes	RPRC014242	Eclosion hormone	0	0	0
Neuropeptide precursor genes	RPRC014486	Ecdysis triggering hormone	1.213	0.567	1.677
Neuropeptide precursor genes	RPRC014678	Orcokinin (3 isoforms)	3.666	2.821	3.865
Neuropeptide precursor genes	RPRC014988	FaLP	1.423	1.246	1.18
Biogenic amine receptors	jose.estivalisAcR-2-Part1 -jose.estivalisAcR-2-Part2	muscarinic Acetylcholine Receptor, A-type	0.952	1.242	1.105
Biogenic amine receptors	jose.estivalisOctopamineR_Beta_1R	Octopamine receptor beta 1R	0.051	0	0.137
Biogenic amine receptors	jose.estivalisOctopamineR-3R	Octopamine receptor beta 3R-1	0.031	0	0.033
Biogenic amine receptors	jose.estivalisSerotonine_R_part – RPRC008923	5-hydroxytryptamine (serotonin) receptor 1b	0.098	0.144	0.042
Biogenic amine receptors	jose.estivalisSerotonine_type1_like_receptor2	5-hydroxytryptamine (serotonin) receptor 2A	0.297	0.298	0.465
Biogenic amine receptors	RPRC000473	5-hydroxytryptamine (serotonin) receptor 2B	82.884	81.683	86.998
Biogenic amine receptors	RPRC001341	Octopamine receptor in mushroom bodies	0.796	0.168	0.325
Biogenic amine receptors	RPRC002007-RPRC020008	Orphan receptor 2	0.095	0.155	0.373
Biogenic amine receptors	RPRC004409	Orphan receptor 1	15.19	14.715	14.009
Biogenic amine receptors	RPRC007788 + RPRC001792	5-hydroxytryptamine (serotonin) receptor 7a	0.972	1.159	1.249
Biogenic amine receptors	RPRC008712	Octopamine-Tiramine R	0.58	0.866	0.515
Biogenic amine receptors	RPRC010656	muscarinic Acetylcholine Receptor, C-type	13.148	13.101	11.629
Biogenic amine receptors	RPRC010907	muscarinic Acetylcholine Receptor, B-type	0.073	0.107	0.047
Biogenic amine receptors	RPRC010931	5-hydroxytryptamine (serotonin) receptor 1a	0.032	0.04	0.069
Biogenic amine receptors	RPRC011175	Dopamine 2-like receptor	0.052	0	0.168
Biogenic amine receptors	RPRC011545	Octopamine receptor beta 2R	1.32	1.355	1.333
Biogenic amine receptors	RPRC013708	Dopamine 1-like receptor 2	1.007	0.906	0.902
Biogenic amine receptors	RPRC014093	Dopamine 1-like receptor 1	2.652	1.871	1.289
Biogenic amine receptors	RPRC014528	Dopamine Ecdysone receptor	5.184	5.188	6.44
Biogenic amine receptors	RPRC015456	α2-adrenergic-like octopamine receptor	1.144	0.638	1.417
